# Supplementary material for: Nurses Coping with Stressful Situations—A Cross-Sectional Study
Source: Int J Environ Res Public Health. 2022 Sep 1;19(17):10924. doi: 10.3390/ijerph191710924 (PMC9518392; doi:10.3390/ijerph191710924)
Supplement: Supplementary file 1 [file ijerph-19-10924-s001.zip]

Archive with 1 entries (1 files):
- ijerph-1856653-supplementary.pdf
